# Supplementary material for: Electroacupuncture improves swallowing function in a post-stroke dysphagia mouse model by activating the motor cortex inputs to the nucleus tractus solitarii through the parabrachial nuclei
Source: Nat Commun. 2023 Feb 13;14:810. doi: 10.1038/s41467-023-36448-6 (PMC9925820; doi:10.1038/s41467-023-36448-6)
Supplement: Supplementary file 4 — Source Data [file 41467_2023_36448_MOESM4_ESM.xlsx]

## Sheet: Fig1
					50Hz				8mW				100Hz				6mW
Figure.1g	ACU of EMG	ACU of Pressure		Figure.1h	4mW	6mW	8mW	Figure.1i	20Hz	50Hz	100Hz	Figure.1j	4mW	6mW	8mW	Figure.1k	20Hz	50Hz	100Hz
	0.1046	10.6959		1	100	323.939	519.35	1	100	190.296	37.7365	1	100	255.714	420.549	1	100	94.6029	18.2882
	0.0719	8.9426		2	100	654.235	976.822	2	100	174.229	11.8242	2	100	174.534	129.349	2	100	69.2408	9.467
	0.1036	10.5903		3	100	481.618	806.793	3	100	690.787	520.353	3	100	122.087	71.8346	3	100	168.985	362.406
	0.0944	6.7724		4	100	235.613	497.428	4	100	208.883	113.254	4	100	123.068	79.6892	4	100	144.535	255.504
	0.0564	3.9979		5	100	453.269	592.894	5	100	253.211	48.5853	5	100	147.687	66.555	5	100	78.701	43.8314
	0.0361	1.8442		6	100	312.127	483.881	6	100	303.925	74.784	6	100	113.269	45.2344	6	100	202.375	193.307
	0.0671	7.5094		7	100	582.113	760.712	7	100	271.434	114.989	7	100	214.227	108.933	7	100	448.883	488.714
	0.079	6.2564						8	100	462.819	131.233	8	100	107.124	46.5606	8	100	244.922	247.222
	0.0805	8.7583
	0.0694	5.4365		N	7	7	7	N	8	8	8	N	8	8	8	N	8	8	8
	0.08	6.2446		Mean	100	434.702	662.554	Mean	100	319.448	131.595	Mean	100	157.214	121.088	Mean	100	181.53	202.342
	0.0975	8.4819		SEM	0	57.6112	71.3401	SEM	0	62.0159	57.4795	SEM	0	18.9847	43.9795	SEM	0	43.9553	61.0553
	0.0684	3.4403
	0.0866	4.9145

## Sheet: Fig2
	Figure.2c	Con		M1-PSD		Laser		RB		PFC-PSD					Figure.2e	Con	M1-PSD	Laser	RB	PFC-PSD	Figure.2f	Con	M1-PSD	Laser	RB	PFC-PSD		Figure.2h	Con	PSD	PSD+EA	PSD+ShamEA	Figure.2i	Con	PSD	PSD+EA	PSD+ShamEA
	1	188.36	199.81	277.62	188.44	252.36	261.99	172.21	164.76	201.06	101.93				1	100	30.4829	43.5262	51.8014	51.1925	1	1.33	0.95	1.02	1.16	1.03		1	100	30.4829	37.5286	34.0266	1	1.17	1.05	0.61	0.81
	2	177.93	203.87	308.05	193.17	242.75	244.77	217.91	212.66	197.19	133.83				2	100	43.2484	71.6054	71.6054	77.592	2	1.16	0.79	1.23	1.01	1.23		2	100	43.2484	54.5803	30.1727	2	1.44	0.92	1.32	0.82
	3	159.79	174.85	298	199.12	187.42	184.59	293.9	253.95	205.02	157.12				3	100	28.0383	72.6622	60.4926	88.8168	3	1	0.99	1.08	1.24	1.16		3	100	28.0383	82.9172	26.7941	3	1.1	0.87	1.78	0.86
	4	195.8	190.29	269.93	95.32	241.58	225.62	214.09	207.16	182.24	70.69				4	100	30.9265	92.9019	92.9019	96.6366	4	0.97	0.93	1.09	1.23	1.22		4	100	30.9265	85.4735	27.6537	4	1.37	1.15	1.4	0.83
	5	184.7	188.65	201.97	112.81	210.18	201.77	177.65	199.22	166.46	88.84				5	100	13.1477	68.38	68.2477	62.8871	5	1.47	0.93	1.38	1.2	1.19		5	100	13.1477	77.9192	9.7715	5	1.7	1.04	1.5	0.87
	6	229.79	254.08	174.45	111.84	184.49	201.68	169.68	198.07	209.7	114.65				6	100	24.03	69.8408	69.8408	73.936	6	1.4	0.55	1.38	1.35	1.24		6	100	24.03	53.3943	27.9235	6	1.4	0.44	1.3	0.99
															7	100	23.0205	58.6216	65.5571	79.3842	7	1.38	0.68	1.26	1.3	1.2		7	100	23.0205	52.1677	18.4977	7	1.38	0.5	1.35	0.81
	N	6	6	6	6	6	6	6	6	6	6				8	100	48.9849	52.2872	52.2872	92.8161	8	1.3	0.88	0.9	1.25	1.29		8	100	48.9849	71.044	13.762	8	1.17	0.4	1.51	0.7
	Mean	189.395	201.925	255.003	150.117	219.797	220.07	207.573	205.97	193.612	111.177				9	100	35.9401	68.3692	73.4415	62.4719	9	1.39	0.57	1.04	1.15	1.27		9	100	35.9401	51.1842	26.5948	9	1.18	0.8	1.87	0.67
	SEM	9.4935	11.2147	22.1347	19.6496	12.1779	12.014	19.3076	11.7679	6.64278	12.7274				10	100	63.9408	123.207	123.207	178.8	10	1.39	1.12	1.12	1.55	1		10	100	63.9408	133.087	96.2998	10	1.12	0.6	0.87	0.87
															11	100	29.1868	125.631	133.589	176.168								11	100	29.1868	151.39	50.0379	11	1.6	0.78	1.1	0.82
															12	100	26.504	112.061	112.061	139.41								12	100	26.504	187.534	40.1451
															N	12	12	12	12	12	N	10	10	10	10	10		N	12	12	12	12	N	11	11	11	11
															Mean	100	33.1209	79.9244	81.2527	98.3426	Mean	1.279	0.839	1.15	1.244	1.183		Mean	100	33.1209	86.5183	33.4733	Mean	1.33	0.777273	1.32818	0.822727
															SEM	0	3.8852	7.88002	7.98732	12.4601	SEM	0.0554266	0.0592443	0.0500222	0.0448256	0.0304795		SEM	0	3.8852	13.443	6.5183	SEM	0.0604228	0.0784056	0.110559	0.0256937

## Sheet: Fig3
	Figure.3b	PSD	PSD+EA			Pre		During		Post-operation			Figure.3g	Con+M1-	PSD+EA+M1-	PSD+EA+hM4Di	PSD+EA+mCherry+CNO	Figure.3h	Con+M1-	PSD+EA+M1-	PSD+EA+hM4Di	PSD+EA+mCherry+CNO
	1	0	50		Figure.3e	EA	ShamEA	EA	ShamEA	EA	ShamEA		1	100	66.4338	122.861	104.127	1	0.83	0.03	1.1	1.15
	2	0	56		1	85.7594	73.9827	204.62	84.68	218.647	101.24		2	100	141.818	196.237	216.145	2	0.74	0.67	1.24	1.38
	3	33	60		2	98.1648	85.1276	251.396	100.262	200.16	78.48		3	100	27.9088	120.988	101.572	3	0.75	0.75	1.09	1.1
	4	33	43		3	71.9604	91.3821	275.129	83	217.484	66.6412		4	100	56.8325	118.234	143.808	4	1.12	0.86	1.35	1.32
	5	33	40		4	93.5782	92.2752	225.128	82.8723	155.13	78.2486		5	100	77.9569	227.718	324.016	5	0.87	0.39	1.15	1.35
	6	50	40		5	102.342	77.9746	242.694	108.691	233.136	82.6285		6	100	34.8998	82.14	146.644	6	0.83	0.6	1.3	1.45
					6	97.9666	98.2912	295.968	92.9582	265.342	118.764		7	100	86.2954	84.0715	127.825	7	0.67	1.13	1.22	1.53
	N	6	6		7	76.247	109.139	363.866	1	258.224	85.5297		8	100	93.2139	114.748	127.389	8	0.65	0.95	0.79	1.27
	Mean	24.8333	48.1667		8	75.9822	80.3968	271.49	68.262	220.393	114.463		9	100	58.2575	104.584	145.845	9	0.7	0.85	1.14	1.23
	SEM	8.30027	3.48728		9	80.2512	67.6642	447.411	84.4461	218.462	60.7852		10	100	36.3247	118.392	132.432	10	0.38	0.65	0.99	1.18
					10	92.3822	67.1862	320.686	98.2623	177.587	82.1431		11	100	49.6189	97.8678	97.9252	11	0.45	0.71	1.2	1.22
													12	100	64.1925	185.488	218.65
					N	10	10	10	10	10	10
					Mean	87.4634	84.342	289.839	80.4433	216.456	86.8924		N	12	12	12	12	N	11	11	11	11
					SEM	3.43299	4.29276	22.8525	9.52824	10.5279	6.01997		Mean	100	66.1461	131.111	157.198	Mean	0.726364	0.69	1.14273	1.28909
													SEM	0	9.02782	13.4042	18.9272	SEM	0.0605921	0.0881837	0.0465948	0.0395992

## Sheet: Fig4
	Figure.4b	Con	EA	Figure.4d	PSD	PSD+EA		Figure.4f	Con	hM4Di	PBN-	EA+hM4Di	EA+PBN-		Figure.4h	Con	PSD+hM4Di	PSD+PBN-	PSD+hM4Di+EA	PSD+PBN-+EA
	1	2	14.5	1	9	20		1	100	92.4434	54.1736	116.609	67.3406		1	100	48.5777	34.512	77.1843	52.297
	2	4	15.5	2	11	22.5		2	100	103.378	64.9201	108.067	84.2437		2	100	58.7983	53.5374	81.5074	59.1562
	3	5.5	16	3	9	20.5		3	100	95.5448	67.6193	129.114	71.9333		3	100	53.5239	38.3625	82.2894	46.687
	4	3.5	19.5	4	9.5	29.5		4	100	101.802	49.5994	113.389	68.2335		4	100	47.1746	35.0082	77.1185	48.5169
	5	6	21.5	5	10	25.5		5	100	98.2163	57.7563	123.098	77.8822		5	100	52.6707	40.2474	69.6494	51.7792
	6	4	22	6	12.5	26.5		6	100	95.2381	59.4499	134.969	68.3667		6	100	54.5906	39.7893	69.8654	61.9775
								7	100	71.2624	57.2892	83.5253	60.0461		7	100	46.5248	44.1865	88.7173	57.9519
	N	6	6	N	6	6		8	100	93.9405	53.1669	103.993	60.4263		8	100	65.806	53.1734	79.3777	57.1938
	Mean	4.16667	18.1667	Mean	10.1667	24.0833		9	100	90.7015	52.7996	124.834	73.9976		9	100	57.9557	51.1484	81.548	58.2359
	SEM	0.586894	1.32707	SEM	0.557773	1.51886		10	100	116.827	61.2467	130.525	90.9912		10	100	51.6179	55.5674	83.5614	55.5515
								11	100	115.926	64.2475	125.788	94.3751		11	100	50.3373	47.8915	101.434	62.8632
								12	100	117.412	59.6525	124.097	78.0088
															N	11	11	11	11	11
								N	12	12	12	12	12		Mean	100	53.4161	44.8567	81.1139	55.6555
								Mean	100	99.391	58.4934	118.167	74.6538		SEM	0	1.72574	2.33859	2.64719	1.58453
								SEM	0	3.79593	1.57654	4.1241	3.17107

## Sheet: Fig5
	Figure.5b	M1+inactivated	M1+activated		Figure.5d	Baseline	M1++PBN-		Figure.5f	Baseline	M1ChR2+PBNfiber
	1	3.5	22		1	100	63.2444		1	100	158.298
	2	6.5	21		2	100	63.796		2	100	179.724
	3	2.5	23		3	100	48.0958		3	100	257.404
	4	2	24.5		4	100	62.4859		4	100	193.969
	5	4	12.5		5	100	43.867		5	100	226.948
	6	0	15		6	100	62.3502		6	100	140.601
					7	100	60.1891		7	100	231.596
	N	6	6		8	100	56.0287		8	100	208.161
	Mean	3.08333	19.6667		9	100	55.0615
	SEM	0.888976	1.95647		10	100	87.2258		N	8	8
					11	100	91.3569		Mean	100	199.588
					12	100	73.6116		SEM	0	13.8871
					N	12	12
					Mean	100	63.9427
					SEM	0	4.08439

## Sheet: Fig6
	Figure.6a	Con	NTS-		Figure.6c	PSD	PSD+EA		Figure.6f	Con	M1++hM4Di	M1++PBN-	M1++mCherry+CNO		Figure.6g	M1++hM4Di	M1++PBN-+NTS-	M1++EA+hM4Di	M1++EA+PBN-+NTS-		Figure.6h	M1++hM3Dq	M1++PBN++NTS+	M1++PSD+hM3Dq	M1++PSD+PBN++NTS+	M1++PSD+EA+hM3Dq	M1++PSD+EA+PBN++NTS+		Figure.6I	Baseline	M1Cre+PBNDio-ChR2+NTS fiber	M1+			Figure..6k	Baseline	M1Cre+PBNDio-hM4Di+NTSElectrode
	1	100	70.3889		1	20	28		1	0.7751	1.1616	0.39	1.6518		1	100	42.8771	118.56	65.2983		1	100	102.503	61.9529	121.356	160.441	161.349		1	100	153.882	453.148			1	100	74.6228
	2	100	74.3868		2	27	77		2	1.177	1.3888	0.7885	1.201		2	100	60.8992	122.876	54.8603		2	100	116	56.3815	145.679	130.888	142.728		2	100	136.632	277.593			2	100	38.8456
	3	100	69.154		3	18	56		3	1.0557	1.6553	1.2008	1.4903		3	100	42.5693	123.124	40.8104		3	100	118.463	79.2685	90.6385	133.177	134.029		3	100	158.009	368.58			3	100	36.2646
	4	100	45.9398		4	32	94		4	0.9644	1.4388	0.5638	1.3967		4	100	47.6121	110.994	57.8732		4	100	118.527	46.7583	143.932	99.0093	104.989		4	100	140.96	265.111			4	100	68.3112
	5	100	57.6849		5	24	64		5	0.8318	6.4862	0.39	3.7076		5	100	68.2075	130.719	60.0451		5	100	118.012	48.4622	112.561	122.379	162.631		5	100	223.716	324.988			5	100	215.882
					6	30	65		6	1.1674	5.9468	1.1738	5.1465		6	100	70.6559	133.298	73.8947		6	100	109.249	76.178	113.599	125.689	135.266		6	100	115.017	296.205			6	100	38.6077
	N	5	5		7	81	96		7	1.1272	3.1684	1.1738	4.5566																7	100		295.435			7	100	33.5666
	Mean	100	63.5109		8	99	92		8	1.6924	6.6629	2.3596	3.7296		N	6	6	6	6		N	6	6	6	6	6	6								8	100	63.0085
	SEM	0	5.19674						9	2.714	2.4695	2.5394	2.5477		Mean	100	55.4702	123.262	58.797		Mean	100	113.792	61.5002	121.294	128.597	140.165		N	7	7	7			9	100	65.3976
					N	8	8		10	2.0586	1.4124	0.8472	2.0202		SEM	0	5.19322	3.3122	4.51529		SEM	0	2.67708	5.6121	8.52912	8.08866	8.67761		Mean	100	154.703	325.866			10	100	65.594
					Mean	41.375	71.5		11	1.0527	2.4345	0.3936	1.3265																SEM	0	15.1271	24.8104			11	100	120.155
					SEM	10.8725	8.22453		12	1.9234	1.217	0.3487	5.6428																						12	100	28.3524
									13	0.6602	0.9596	0.727																							13	100	135.144
									14	0.9133		0.5001																							14	100	6.201
																																			15	100	13.4467
									N	14	13	14	12																						16	100	37.4914
									Mean	1.2938	2.80014	0.956879	2.86811																						17	100	32.5353
									SEM	0.156658	0.590786	0.187697	0.466354																						18	100	177.664
																																			19	100	12.1471
																																			20	100	41.3884
																																			21	100	54.1094
																																			22	100	14.5224
																																			23	100	20.7131
																																			24	100	255.164
																																			25	100	17.9386
																																			26	100	22.3341
																																			27	100	23.188
																																			28	100	84.9504
																																			29	100	39.8077
																																			30	100	25.5
																																			31	100	18.0024
																																			N	31	31
																																			Mean	100	60.6728
																																			SEM	0	10.8824

## Sheet: Sup Fig2
	Sup.Fig.2b	Con	PSD	PSD+EA	PSD+ShamEA		Sup.Fig.2c	Con	PSD	PSD+EA	PSD+ShamEA		Sup.Fig.2d	Con	PSD	PSD+EA	PSD+ShamEA
	1	1.2207	0.7798	0.9185	0.6635		1	4	4	3	4		1	2.209	1.111	1.726	2.944
	2	1.3933	0.79	1.1303	0.6108		2	4	3	3	4		2	2.989	1.848	2.989	3.175
	3	1.7378	0.7115	0.794	0.672		3	10	5	8	2		3	2.488	1.573	1.8847	1.355
	4	1.592	0.573	0.8491	0.5627		4	9	4	10	3		4	1.945	1.798	2.748	3.249
	5	2.7193	0.687	1.111	0.5263		5	3	2	5	3		5	1.039	4.653	0.236	2.983
	6	2.9927	0.533	1.3736	0.606		6	3	1	6	4		6	3.045	2.743	0.261	1.386
	7	1.638	0.615	0.8407	0.6716		7	5	3	8	3		7	2.532	3.802	0.679	1.667
	8	2.284	0.6135	0.9023	0.7838		8	3	2	4	5		8	2.961	1.958	1.474	3.008
	9	1.4623	0.5487	0.8973	0.7162		9	7	4	10	5		9	1.504	1.452	0.667	2.117
	10	0.8015	0.5966	0.4299	0.5638		10	4	2	7	4		10	2.909	1.46	1.225	2.822
	11	0.7836	0.5655	0.5409	0.6146		11	5	4	9	5		11	2.243	4.19	0.646	1.745
	12	0.9105	0.781	0.5091	0.723		12	4	2	6	5		12	3.309	5.669	0.8	1.411
	13	0.7216	0.657	0.9813	0.661		13	5	3	7	5		13	2.961	2.191	0.612	1.749
	14	1.3598	0.5815	1.1223	0.6567		14	5	2	6	5		14	1.529	1.931	0.304	2.788
	N	14	14	14	14		N	14	14	14	14		N	14	14	14	14
	Mean	1.54408	0.645221	0.885736	0.645143		Mean	5.07143	2.92857	6.57143	4.07143		Mean	2.4045	2.5985	1.16084	2.31421
	SEM	0.188274	0.024089	0.0701444	0.0187026		SEM	0.578595	0.304982	0.617637	0.266526		SEM	0.18434	0.376157	0.238799	0.197805

## Sheet: Sup Fig3
	Sup.Fig.3b	PSD	PSD+EA	PSD+ShamEA		Sup.Fig.3d	PSD	PSD+EA
	1	10	24	13		1	0	17
	2	10	22	10		2	25	8
	3	10	30	12		3	0	0
	4	11	20	13		4	0	18
	5	11	20	12		5	0	0
	6	12	20	12		6	0	0
	7	13	30	15
	8	13	15	14		N	6	6
						Mean	4.16667	7.16667
	N	8	8	8		SEM	4.16667	3.50634
	Mean	11.25	22.625	12.625
	SEM	0.453163	1.84136	0.53243

## Sheet: Sup Fig5
	Sup.Fig.5b	PSD	PSD+EA		Sup.Fig.5d	PSD	PSD+EA
	1	0	4.5		1	16.67	62.5
	2	4.1	2.5		2	20.8	66.7
	3	3.4	3		3	14.7	53.3
	4	3.3	3.3		4	28.6	50
	5	2.7	0		5	33.3	40
	6	2.8	0		6	25	37.5
	N	6	6		N	6	6
	Mean	2.71667	2.21667		Mean	23.1783	51.6667
	SEM	0.580469	0.75074		SEM	2.91581	4.78056

## Sheet: Sup Fig6
Sup.Fig.6b	M1		S1		PBN		NTS		PVH		Hypothalamus		Thalamus
1	8	56	13	33	123	138	24	14	100	311	72	105	98	97
2	32	37	31	31	127	144	15	36	105	156	47	82	45	47
3	17	51	20	24	102	82	9	29	60	161	66	80	59	125
4	14	47	8	39	101	135	15	13	68	178	49	94	45	75
5	22	40	18	27	158	101	12	20	98	93	40	75	50	84
6	27	62	13	57	150	103	13	42	104	130	62	84	32	63
7	35	65	27	56	109	137	21	34	132	184	73	65	25	119
8	28	47	5	26	154	109	8	30	122	202	73	72	48	122
9	33	48	7	35	112	88	12	20	88	392	66	121	53	106
10	36	26	8	70	106	308	4	54	147	142	73	83	69	121
11	43		9	51	69	236	10	63	166	228		101	59	64
12			5	35	111	250	20	53		130				103
13						200	10	53		318				61
14						282				167
15						266
16						118
17						164
18						139
19						255
20						265
21						230
22						186
23						166
N	11	10	12	12	12	23	13	13	11	14	10	11	11	13
Mean	26.8182	47.9	13.6667	40.3333	118.5	178.348	13.3077	35.4615	108.182	199.429	62.1	87.4545	53	91.3077
SEM	3.18753	3.69519	2.49039	4.2343	7.4259	14.4827	1.56641	4.58344	9.6057	22.701	3.90569	4.9311	5.83095	7.53571
